# Supplementary material for: Ablation of Tumor Necrosis Factor Is Associated with Decreased Inflammation and Alterations of the Microbiota in a Mouse Model of Inflammatory Bowel Disease
Source: PLoS One. 2015 Mar 16;10(3):e0119441. doi: 10.1371/journal.pone.0119441 (PMC4361568; doi:10.1371/journal.pone.0119441)
Supplement: S1 Table — (XLSX) [file pone.0119441.s002.xlsx]

## Sheet: Sheet1
					F0	F10	F0	F10	F0	F10	F0	F10
Phylum	Class	Order	Family	Genus	TNF-TNBS	TNF-TNBS	TNF-SHAM	TNF-SHAM	WT-TNBS	WT-TNBS	WT-SHAM	WT-SHAM
Other	Other	Other	Other	Other	0.00028	0.00031	0.0002	0.00027	0.00024	0.0003	0.00021	0.00029
Actinobacteria	Actinobacteria	Actinomycetales	Corynebacteriaceae	Corynebacterium	0	0	2e-05	0	0	1e-05	0	0
Actinobacteria	Actinobacteria	Actinomycetales	Gordoniaceae	Gordonia	0	0	0	0	0	0	0	0
Actinobacteria	Actinobacteria	Actinomycetales	Microbacteriaceae	Other	0	0	0	0	0	0	0	0
Actinobacteria	Actinobacteria	Actinomycetales	Micrococcaceae	Unclassified	1e-05	0	0	0	0	0	0	0
Actinobacteria	Actinobacteria	Actinomycetales	Micrococcaceae	Arthrobacter	0.00018	0	0	0	0	0	0	0
Actinobacteria	Actinobacteria	Actinomycetales	Streptomycetaceae	Streptomyces	0	0	0	0	1e-05	0	0	0
Actinobacteria	Actinobacteria	Actinomycetales	Streptosporangiaceae	Sphaerisporangium	0	0	0	0	0	0	0	0
Actinobacteria	Coriobacteriia	Coriobacteriales	Coriobacteriaceae	Unclassified	0	0	0	0	0	1e-05	1e-05	0
Actinobacteria	Coriobacteriia	Coriobacteriales	Coriobacteriaceae	Adlercreutzia	0.00213	0.00172	0.00194	0.00174	0.00409	0.00251	0.00239	0.00249
Bacteroidetes	Bacteroidia	Bacteroidales	S24-7	Unclassified	0.23597	0.26654	0.1778	0.24384	0.08111	0.25231	0.09095	0.19759
Bacteroidetes	[Saprospirae]	[Saprospirales]	Chitinophagaceae	Sediminibacterium	1e-05	0	0	0	0	0	0	0
Firmicutes	Other	Other	Other	Other	0	0	0	0	0	0	0	0
Firmicutes	Bacilli	Other	Other	Other	0	0	0	0	0	0	0	0
Firmicutes	Bacilli	Bacillales	Other	Other	0	0	0	0	0	0	0	0
Firmicutes	Bacilli	Bacillales	Bacillaceae	Other	0	0	0	0	0	0	0	0
Firmicutes	Bacilli	Bacillales	Bacillaceae	Unclassified	1e-05	0	0.00094	0	0	0	0	0
Firmicutes	Bacilli	Bacillales	Bacillaceae	Bacillus	0.00095	1e-05	0.00058	0	2e-05	0	1e-05	0
Firmicutes	Bacilli	Bacillales	Paenibacillaceae	Brevibacillus	0	0	0	0	0	0	0	0
Firmicutes	Bacilli	Bacillales	Paenibacillaceae	Paenibacillus	0	0	3e-05	0	0	0	0	0
Firmicutes	Bacilli	Bacillales	Planococcaceae	Other	0	0	1e-05	0	0	0	0	0
Firmicutes	Bacilli	Bacillales	Planococcaceae	Unclassified	0.00378	3e-05	0.00724	1e-05	0.00011	0.00038	0.00016	0
Firmicutes	Bacilli	Bacillales	Planococcaceae	Paenisporosarcina	4e-05	0	0	0	0	0	0	0
Firmicutes	Bacilli	Bacillales	Planococcaceae	Solibacillus	0	0	0.00148	0	3e-05	0	0	0
Firmicutes	Bacilli	Bacillales	Planococcaceae	Sporosarcina	0.11837	5e-05	0.0673	6e-05	5e-05	5e-05	4e-05	3e-05
Firmicutes	Bacilli	Bacillales	Staphylococcaceae	Macrococcus	0	0	1e-05	0	0	0	0	0
Firmicutes	Bacilli	Bacillales	Staphylococcaceae	Salinicoccus	0	0	1e-05	0	0	0	0	0
Firmicutes	Bacilli	Bacillales	Staphylococcaceae	Staphylococcus	5e-05	2e-05	0.02591	0.00036	2e-05	0	0	1e-05
Firmicutes	Bacilli	Bacillales	Thermoactinomycetaceae	Unclassified	0	0	0	0	0	0	0	0
Firmicutes	Bacilli	Lactobacillales	Other	Other	1e-05	0	0	0	0.00051	0.00818	0.00055	0.00015
Firmicutes	Bacilli	Lactobacillales	Unclassified	Unclassified	0	0	0	0	0	0	0	0
Firmicutes	Bacilli	Lactobacillales	Enterococcaceae	Other	0	0	0	0	0	1e-05	0	0
Firmicutes	Bacilli	Lactobacillales	Enterococcaceae	Unclassified	0	0	0	0	0	2e-05	0	0
Firmicutes	Bacilli	Lactobacillales	Lactobacillaceae	Lactobacillus	0.12269	0.07309	0.0463	0.0349	0.15473	0.0504	0.09125	0.07286
Firmicutes	Bacilli	Lactobacillales	Streptococcaceae	Streptococcus	0	0	0	0	1e-05	9e-05	0	0
Firmicutes	Bacilli	Turicibacterales	Turicibacteraceae	Turicibacter	0.00606	0.00079	0.00201	0.01395	0.08714	0.06101	0.03461	0.09618
Firmicutes	Clostridia	Clostridiales	Other	Other	9e-05	0.00011	3e-05	0.00019	0.00028	0.00048	0.0003	0.00033
Firmicutes	Clostridia	Clostridiales	Unclassified	Unclassified	0.28595	0.3436	0.37091	0.44839	0.37703	0.37934	0.43191	0.35106
Firmicutes	Clostridia	Clostridiales	Clostridiaceae	Other	4e-05	2e-05	0	5e-05	3e-05	4e-05	2e-05	3e-05
Firmicutes	Clostridia	Clostridiales	Clostridiaceae	Unclassified	0.00682	0.01509	0.02852	0.03487	0.05804	0.03692	0.02871	0.03441
Firmicutes	Clostridia	Clostridiales	Clostridiaceae	Clostridium	0.00024	0.00302	0.00032	0.00103	0.0001	6e-05	4e-05	4e-05
Firmicutes	Clostridia	Clostridiales	Dehalobacteriaceae	Dehalobacterium	0.00064	0.00089	0.00097	0.0007	0.0007	0.00072	0.00111	0.00072
Firmicutes	Clostridia	Clostridiales	Eubacteriaceae	Anaerofustis	0	0	0	0	0	0	0	0
Firmicutes	Clostridia	Clostridiales	Lachnospiraceae	Other	0.001	0.0069	0.00154	0.00366	0.00196	0.00425	0.00228	0.00277
Firmicutes	Clostridia	Clostridiales	Lachnospiraceae	Unclassified	0.11207	0.11873	0.0933	0.0836	0.10995	0.07642	0.17408	0.11825
Firmicutes	Clostridia	Clostridiales	Lachnospiraceae	Anaerostipes	0.01103	0.01056	0.00415	0.00431	0.00232	0.00498	0.00401	0.00632
Firmicutes	Clostridia	Clostridiales	Lachnospiraceae	Blautia	0	0	1e-05	0	0	0	1e-05	0
Firmicutes	Clostridia	Clostridiales	Lachnospiraceae	Coprococcus	0.00429	0.01055	0.00604	0.00686	0.00631	0.00547	0.00735	0.00729
Firmicutes	Clostridia	Clostridiales	Lachnospiraceae	Dorea	0.00052	0.00041	0.00139	0.00115	0.00132	0.00083	0.00156	0.00128
Firmicutes	Clostridia	Clostridiales	Lachnospiraceae	Moryella	0	0	0	0	0	0	0	0
Firmicutes	Clostridia	Clostridiales	Lachnospiraceae	Roseburia	0	0	0.00018	0	3e-05	5e-05	0	0
Firmicutes	Clostridia	Clostridiales	Lachnospiraceae	[Ruminococcus]	0.01195	0.02079	0.02142	0.01846	0.00932	0.00673	0.01085	0.00762
Firmicutes	Clostridia	Clostridiales	Peptostreptococcaceae	Unclassified	0.00166	0.00023	0	3e-05	0.00041	0.0007	7e-05	6e-05
Firmicutes	Clostridia	Clostridiales	Ruminococcaceae	Other	0.00716	0.01299	0.01393	0.00859	0.00696	0.00515	0.00732	0.00468
Firmicutes	Clostridia	Clostridiales	Ruminococcaceae	Unclassified	0.01309	0.02078	0.01768	0.01754	0.03348	0.03034	0.03973	0.02477
Firmicutes	Clostridia	Clostridiales	Ruminococcaceae	Anaerotruncus	0	0	8e-05	0.00014	0	0	0	0
Firmicutes	Clostridia	Clostridiales	Ruminococcaceae	Oscillospira	0.01995	0.02716	0.0343	0.02609	0.03406	0.02306	0.03371	0.02789
Firmicutes	Clostridia	Clostridiales	Ruminococcaceae	Ruminococcus	0.02176	0.04231	0.03093	0.03192	0.01318	0.02431	0.01423	0.01759
Firmicutes	Clostridia	Clostridiales	Veillonellaceae	Sporomusa	0	0	0	0	0	0	0	0
Firmicutes	Clostridia	Clostridiales	[Mogibacteriaceae]	Unclassified	0.00019	0.00028	0.00019	0.00017	0.00014	0.00052	0.00014	0.00042
Firmicutes	Clostridia	Clostridiales	[Mogibacteriaceae]	Anaerovorax	4e-05	3e-05	9e-05	3e-05	0	0	0	0
Firmicutes	Erysipelotrichi	Erysipelotrichales	Erysipelotrichaceae	Unclassified	6e-05	1e-05	6e-05	5e-05	5e-05	0.0001	6e-05	2e-05
Firmicutes	Erysipelotrichi	Erysipelotrichales	Erysipelotrichaceae	Coprobacillus	0	0	0	0	1e-05	1e-05	2e-05	0
Proteobacteria	Alphaproteobacteria	Rhizobiales	Bradyrhizobiaceae	Unclassified	0	0	0	0	0	0	0	0
Proteobacteria	Alphaproteobacteria	Rhizobiales	Bradyrhizobiaceae	Balneimonas	0	0	0	0	0	0	0	0
Proteobacteria	Alphaproteobacteria	Rickettsiales	mitochondria	Unclassified	0	0	0	0	0	0	0	0
Proteobacteria	Alphaproteobacteria	Sphingomonadales	Sphingomonadaceae	Kaistobacter	0	0	1e-05	0	0	0	0	0
Proteobacteria	Alphaproteobacteria	Sphingomonadales	Sphingomonadaceae	Novosphingobium	0	0	0	0	0	0	0	0
Proteobacteria	Betaproteobacteria	Burkholderiales	Comamonadaceae	Unclassified	0	0	0	0	0	0	0	0
Proteobacteria	Betaproteobacteria	Burkholderiales	Comamonadaceae	Delftia	0	0	0	0	0	0	0	0
Proteobacteria	Betaproteobacteria	Burkholderiales	Comamonadaceae	Variovorax	0	0	0	0	0	0	0	0
Proteobacteria	Betaproteobacteria	Burkholderiales	Oxalobacteraceae	Cupriavidus	0	0	0	0	0	0	0	0
Proteobacteria	Betaproteobacteria	Burkholderiales	Oxalobacteraceae	Ralstonia	1e-05	0	0	0	0	0	0	0
Proteobacteria	Betaproteobacteria	Hydrogenophilales	Hydrogenophilaceae	Thiobacillus	0	0	0	0	0	0	0	0
Proteobacteria	Betaproteobacteria	Methylophilales	Methylophilaceae	Unclassified	0	0	0	0	0	0	0	0
Proteobacteria	Betaproteobacteria	Neisseriales	Neisseriaceae	Neisseria	0	0	1e-05	0	0	0	0	0
Proteobacteria	Gammaproteobacteria	Unclassified	Unclassified	Unclassified	0	0	0	0	0	0	0	0
Proteobacteria	Gammaproteobacteria	Enterobacteriales	Enterobacteriaceae	Other	0	0	0	0	0	2e-05	0	0.00036
Proteobacteria	Gammaproteobacteria	Enterobacteriales	Enterobacteriaceae	Unclassified	0	1e-05	0	8e-05	1e-05	0.00838	0	6e-05
Proteobacteria	Gammaproteobacteria	Enterobacteriales	Enterobacteriaceae	Erwinia	0	1e-05	0	0	0	3e-05	0	0.00081
Proteobacteria	Gammaproteobacteria	Enterobacteriales	Enterobacteriaceae	Klebsiella	0	0	0	0	0	0	0	0
Proteobacteria	Gammaproteobacteria	Legionellales	Unclassified	Unclassified	0	0	0	0	0	0	0	0
Proteobacteria	Gammaproteobacteria	Pseudomonadales	Moraxellaceae	Enhydrobacter	0	0	0	0	0	0	0	0
Proteobacteria	Gammaproteobacteria	Pseudomonadales	Pseudomonadaceae	Other	0	0	0	0	0	0	0	0
Proteobacteria	Gammaproteobacteria	Pseudomonadales	Pseudomonadaceae	Pseudomonas	1e-05	1e-05	0.02255	1e-05	0	1e-05	0	0
Proteobacteria	Gammaproteobacteria	Xanthomonadales	Xanthomonadaceae	Stenotrophomonas	0	0	0	0	0	0	0	0
SR1	Unclassified	Unclassified	Unclassified	Unclassified	0	0	0	0	1e-05	0	0	0
Tenericutes	Mollicutes	Anaeroplasmatales	Anaeroplasmataceae	Anaeroplasma	0.01084	0.02286	0.01944	0.01683	0.01615	0.01568	0.02228	0.02352
Tenericutes	Mollicutes	RF39	Unclassified	Unclassified	2e-05	1e-05	2e-05	2e-05	2e-05	9e-05	2e-05	5e-05
